# Supplementary material for: Role of the choroidal vascularity index in branch retinal vein occlusion (BRVO) with macular edema
Source: PLoS One. 2021 Oct 21;16(10):e0258728. doi: 10.1371/journal.pone.0258728 (PMC8530297; doi:10.1371/journal.pone.0258728)
Supplement: S1 File. Dataset — (XLSX) [file pone.0258728.s001.xlsx]

## Sheet: Sheet1
Patients Number	Sex	Age	OD1/OS2	HTN(1:+)	SE	IOP	BRVO eye	CVI	SFCT	CMT	Fellow eye	FE-CVI	FE-SFCT	FE-CMT	BRVO eye	CVI	SFCT	CMT	VA	2-years VA, decimal	logMAR VA
1	M	34	2	0	-10.125	12	Pre-injection	62.17	165	596	Unaffected eye	65.76	150	247	Post-injection	62.37	193	480	2 years post disease onset	0.4	0.39794
2	F	60	2	0	-2.25	11		59.88	227	828	Contralateral eye	60.84	238	220	2months	65.12	210	232		0.32	0.49485
3	F	65	1	0	1.5	11		63.27	231	348		62.92	248	245		62.7	215	280		0.4	0.39794
4	F	66	2	0	-0.375	16		59.96	273	773		62.24	280	316		60.74	248	323		0.4	0.39794
5	F	65	1	0	0.625	8		62.4	185	328		65.59	200	274		63.81	171	298		0.63	0.200659
6	M	59	1	0	-1.875	18		60.01	279	615		60.61	365	246		61.91	243	275		0.32	0.49485
7	M	74	1	0	0.125	10		61.76	241	383		63.75	140	274		62.35	327	223		0.5	0.30103
8	F	61	2	0	-8.875	18		57.7	109	358		54.07	105	237		58.13	95	315		0.25	0.60206
9	M	58	2	0	-1.75	8		59.63	211	602		57.67	168	261		59.68	233	596		0.16	0.79588
10	F	59	1	1	1.5	17		61.13	213	538		60.69	193	262		63.87	208	266		0.25	0.60206
11	F	62	1	1	-0.5	17		61.64	177	622		62.13	180	295		60.06	120	336		0.2	0.69897
12	F	62	1	0	-0.375	17		62.34	260	560		62.85	317	249		59.93	258	255		0.32	0.49485
13	F	68	2	1	0.125	16		62.87	231	675		63.11	205	234		62.94	309	256		0.32	0.49485
14	F	82	1	0	2.375	13		60.07	198	559		61.37	103	273		63.56	141	291		0.63	0.200659
15	F	88	2	1	-0.5	17		63.1	138	375		67.34	175	329		63.83	134	263		0.8	0.09691
16	M	76	2	0	-2.25	12		61.64	260	426		64.29	249	223		61.27	265	285		0.63	0.200659
17	M	56	2	1	-2.75	15		59.92	338	471		63.01	305	280		61.85	379	298		0.63	0.200659
18	M	40	1	0	-2.25	15		61.31	289	540		63.01	265	251		62.17	250	257		0.5	0.30103
19	F	85	2	0	0.5	11		66.87	306	301		70.43	334	236		65.06	273	249		0.8	0.09691
20	F	78	1	1	-0.25	15		66.15	267	375		66.3	267	272		65.81	243	217		0.32	0.49485
21	M	69	1	1	0.25	12		61.42	288	607		61.35	274	242		61.97	215	304		0.16	0.79588
22	M	49	1	0	-1	10		64.14	366	628		64.83	430	291		63.23	384	298		0.8	0.09691
23	F	82	2	0	0.125	13		60.81	337	302		65.54	333	239		63.46	333	254		1	0
24	M	62	1	0	0.25	14		64.16	306	529		66.46	333	301		64.35	306	310		0.8	0.09691
25	M	69	1	0	-5	13		63.98	125	440		71.73	120	277		65.65	126	281		0.7	0.154902
26	M	73	2	0	1.75	23		60.05	209	443		60.95	250	296		58.56	177	320		0.16	0.79588
27	M	78	1	0	-1	12		66.41	250	469		68.13	220	235		66.25	248	273		0.5	0.30103
28	F	73	2	1	1	19		63.51	254	300		65.32	288	193		63.27	242	212		0.8	0.09691
29	M	61	1	0	1	14		61.21	328	580		66.58	293	250		64.14	286	259		0.8	0.09691
30	M	73	2	0	1.875	16		61.26	316	505		60.78	246	240		63.53	255	182		0.4	0.39794
31	M	72	2	1	0.75	13		60.86	252	440		62.64	319	206		60.17	158	227		0.5	0.30103
32	F	58	2	0	3	13		64.29	253	502		62.93	246	236		63.39	250	238		0.63	0.200659
33	M	66	1	0	-0.5	15		63.51	323	312		64.98	312	230		64.71	204	243		1	0
34	M	63	1	0	-3	10		64.62	275	381		66.22	181	279		68.98	259	296		1	0
35	F	59	2	1	-1	17		61.55	397	591		63.7	289	256		66.63	242	309		0.8	0.09691
